# Supplementary material for: Infrared Thermography as a Diagnostic Tool for the Assessment of Mastitis in Dairy Ruminants
Source: Animals (Basel). 2024 Sep 16;14(18):2691. doi: 10.3390/ani14182691 (PMC11429297; doi:10.3390/ani14182691)
Supplement: Supplementary file 1 [file animals-14-02691-s001.zip]

Archive with 1 entries (1 files):
- animals-3179659-supplementary.pdf
